# Supplementary material for: Assessment of Sensitivity and Profitability of an Intravaginal Sensor for Remote Calving Prediction in Dairy Cattle
Source: Sensors (Basel). 2021 Dec 14;21(24):8348. doi: 10.3390/s21248348 (PMC8706507; doi:10.3390/s21248348)
Supplement: Supplementary file 1 [file sensors-21-08348-s001.zip]

Archive with 1 entries (1 files):
- sensors-1459681-supplementary.pdf
